# Supplementary material for: Cryptic bioactivity capacitated by synthetic hybrid plant peptides
Source: Nat Commun. 2017 Feb 6;8:14318. doi: 10.1038/ncomms14318 (PMC5303819; doi:10.1038/ncomms14318)
Supplement: Supplementary Data 1 — Actual sample size in bioassays [file ncomms14318-s2.xlsx]

## Sheet: Sheet1
Supplementary Data 1 Actual sample size in bioassays
Figure 1b
Peptide	1	2	3	4	5	6	7	8	9	10	11	12	13	14	15	16	17	mock
Sample size	20	20	19	20	20	20	20	18	19	18	19	20	20	20	18	20	13	20
Figure 1f
Peptide	1	2	3	4	5	6	7	8	9	10	11	12	13	14	15	16	17	mock
Sample size	15	13	16	16	15	16	15	14	15	14	15	16	16	14	16	14	15	15
Figure 1g
Peptide	mock	CLV3	CLV3	CLV3	CLV3	CLV3	CLV3	CLV3	CLV3
Concentration		10 nM	30 nM	100 nM	300 nM	1 µM	3 µM	10 µM	30 µM
Sample size	13	15	13	15	14	14	16	14	14
Peptide	CLE41	CLE41	CLE41	CLE41	CLE41	CLE41	CLE41	CLE41
Concentration	10 nM	30 nM	100 nM	300 nM	1 µM	3 µM	10 µM	30 µM
Sample size	13	15	15	14	15	16	12	15
Peptide	KIN	KIN	KIN	KIN	KIN	KIN	KIN	KIN
Concentration	10 nM	30 nM	100 nM	300 nM	1 µM	3 µM	10 µM	30 µM
Sample size	16	15	13	16	15	15	16	15
Figure 2c
Peptide	mock	CLV3	KIN	CLE41	KIN	C3/C41	mock	CLV3	KIN
Concentration		100 nM	100 nM	10 uM	10 uM	10 uM		100 nM	100 nM
Genotype	WT	WT	WT	WT	WT	WT	clv1	clv1	clv1
Sample size	15	15	13	16	14	15	12	13	14
Peptide	CLE41	KIN	C3/C41	mock	CLV3	KIN	CLE41	KIN	C3/C41
Concentration	10 uM	10 uM	10 uM		100 nM	100 nM	10 uM	10 uM	10 uM
Genotype	clv1	clv1	clv1	clv2	clv2	clv2	clv2	clv2	clv2
Sample size	12	15	13	15	16	15	15	15	16
Figure 3a
Peptide	mock	CLE41	KIN	mock	CLE41	KIN	mock	CLE41	KIN
Genotype	WT	WT	WT	tdr	tdr	tdr	cle41	cle41	cle41
Sample size	15	15	14	16	15	16	13	14	14
Supplementary Figure 1
Peptide	mock	CLV3	CLV3	CLV3	CLV3	CLE25	CLE25	CLE25	CLE25	KIN	KIN	KIN	KIN	CLE41	CLE41	CLE41	CLE41
Concentration		1nM	10nM	100nM	1uM	1nM	10nM	100nM	1uM	1nM	10nM	100nM	1uM	1nM	10nM	100nM	1uM
Sample size	13	13	13	13	14	14	12	13	13	14	12	12	13	12	12	12	13
Supplementary Figure 3a
Peptide	mock	CLV3	KIN	CLE25	mock	CLV3	KIN	CLE25	mock	CLV3	KIN	CLE25
Genotype	WT	WT	WT	WT	clv1	clv1	clv1	clv1	clv2	clv2	clv2	clv2
Sample size	16	12	14	16	12	16	11	12	15	16	15	16
Supplementary Figure 4
Peptide	control	+CLV3	+CLV3	+CLV3	+CLV3	+KIN	+KIN	+KIN	+KIN
Concentration		10nM	100nM	1uM	10uM	10nM	100nM	1uM	10uM
Sample size	16	15	16	16	16	16	16	15	16
Supplementary Figure 5b
Peptide	mock	KIN	KIN	KIN	ASAKIN	ASAKIN	ASAKIN
Concentration		10 nM	100 nM	1 µM	10 nM	100 nM	1 µM
Sample size	22	22	24	24	24	23	23
Supplementary Figure 5c
Peptide	mock	KIN	ASAKIN
Sample size	15	13	15
Supplementary Figure 8c
Peptide	mock	KIN	KIN	KIN	KIN	KIN-1d	KIN-1d	KIN-1d	KIN-1d	KIN-11S	KIN-11S	KIN-11S	KIN-11S
		30nM	100nM	300nM	1uM	30nM	100nM	300nM	1uM	30nM	100nM	300nM	1uM
Sample size	12	13	13	12	13	13	12	13	12	13	13	13	13
Supplementary Figure 8d
Peptide	mock	KIN	KIN	KIN	KIN	KIN-1d	KIN-1d	KIN-1d	KIN-1d	KIN-11S	KIN-11S	KIN-11S	KIN-11S
		10nM	100nM	1uM	10µM	10nM	100nM	1uM	10µM	10nM	100nM	1uM	10µM
Sample size	12	12	12	12	11	11	12	12	12	12	12	12	12
Supplemental Figure 8e
Peptide	mock	1	15	17	18	19	20	21	22	23
Sample size	16	15	15	16	16	16	16	14	15	15
Supplemental Figure 8f
Peptide	mock	1	15	17	18	19	20	21	22	23
Sample size	12	11	12	12	12	12	12	12	12	12
